# Supplementary material for: Clonal expansion of Mycobacterium tuberculosis isolates and coexisting drug resistance in patients newly diagnosed with pulmonary tuberculosis in Hanoi, Vietnam
Source: BMC Res Notes. 2013 Nov 5;6:444. doi: 10.1186/1756-0500-6-444 (PMC4228276; doi:10.1186/1756-0500-6-444)
Supplement: Additional file 1: Table S1 — Drug susceptibility testing and DNA sequencing of M. tuberculosis clinical isolates (N = 317). [file 1756-0500-6-444-S1.xls]

## Sheet: Additional Table 1
Additional Table 1. Drug susceptibility testing and DNA sequencing of M. tuberculosis clinical isolates (N=317)
Hanoi ID		Drug susceptibilitya			Mutationsb
					furA-katG					fabG1-inhA
					Up	furA	Int	katG		Up	fabG1	Int	inhA
124			SM		-	-	-	g944c		-	-	-	-
144		MDR	INH(1.0), RMP, SM		-	-	-	g944c		-	-	-	-
321			INH(1.0), SM		-	-	-	g944c		-	-	-	-
260			INH(1.0), SM		-	-	-	g944c		-	-	-	-
51			INH(1.0), SM		-	-	-	g944c		-	-	-	-
264			-		-	-	-	-		-	-	-	-
271		MDR	INH(1.0), RMP, SM, EMB		-	-	-	g944c		-	-	-	-
195			-		-	-	-	-		-	-	-	-
216			INH(1.0), SM		-	-	-	g944c		-	-	-	-
190			-		-	-	-	-		-	-	-	-
323		MDR	INH(1.0), RMP, SM, EMB		-	-	-	g944c		-	-	-	-
97			INH(1.0)		-	-	-	g944c		-	-	-	-
18			-		-	-	-	g944c		-	-	-	-
7			-		-	-	-	g944c		-	-	-	-
113		MDR	INH(0.2), RMP, SM		-	-	-	g944c		-	-	-	-
70			INH(1.0), SM		-	-	-	g944c		-	-	-	-
96			INH(1.0), SM		-	-	-	g944c		-	-	-	-
36			-		-	-	-	-		-	-	-	-
337			INH(1.0)		-	-	-	g944c		-	-	-	-
54			-		-	-	-	g944c		-	-	-	-
248			-		-	-	-	-		-	-	-	-
155			-		-	-	-	-		-	-	-	-
50			-		-	-	-	-		-	-	-	-
88			INH(1.0)		-	-	-	g944c		-	-	-	-
314		MDR	INH(1.0), RMP, SM		-	-	-	-		-	-	-	-
255			SM, EMB		-	-	-	-		-	-	-	-
28			-		-	-	-	-		-	-	-	-
211			-		-	-	-	-		-	-	-	-
48			INH(1.0)		-	-	-	g944c		-	-	-	-
110			SM		-	-	-	-		-	-	-	-
157			SM		-	-	-	-		-	-	-	-
287			SM		-	-	-	-		-	-	-	-
293			INH(1.0)		-	g204c	-	g944c		-	-	-	-
128			INH(1.0), SM		-	-	-	g944c		-	-	-	-
140			INH(1.0), SM		-	-	-	g944c		-	-	-	-
322			-		-	-	-	-		-	-	-	-
104			-		-	-	-	-		-	-	-	-
105			-		-	-	-	-		-	-	-	-
281			-		-	-	-	-		-	-	-	-
227			-		-	-	-	-		-	-	-	-
85			-		-	-	-	-		-	-	-	-
116			RMP		-	-	-	-		-	-	-	-
291			-		-	-	-	-		-	-	-	-
112			SM		-	-	-	-		-	-	-	-
333			-		-	-	-	-		-	-	-	-
107			-		-	-	-	-		-	-	-	-
318			-		-	-	-	-		-	-	-	-
61			-		-	-	-	-		-	-	-	-
221			-		-	-	-	-		-	-	-	-
21			-		-	-	-	-		-	-	-	-
31			-		-	-	-	-		c-15t	-	-	-
150			SM		-	-	-	-		-	-	-	-
82			SM		-	-	-	g944c		-	-	-	-
275			INH(1.0), SM		-	-	-	g944c		-	-	-	-
332		MDR	INH(1.0), RMP, SM		-	-	-	g944c		-	-	-	-
313			SM		-	-	-	-		-	-	-	-
142			-		-	-	-	-		-	-	-	-
315			-		-	-	-	t128c, g944c		-	-	-	-
119			-		-	-	-	-		-	-	-	-
94			-		-	-	-	-		-	-	-	-
205			-		-	-	-	-		-	-	-	-
299			-		-	-	-	-		-	-	-	-
278			-		-	-	-	-		-	-	-	-
139			-		-	-	-	g944c		-	-	-	-
268			-		-	-	-	-		-	-	-	-
6			-		-	-	-	-		-	-	-	-
228			-		-	-	-	-		-	-	-	-
130			-		-	-	-	-		-	-	-	-
250			-		-	-	-	-		-	-	-	-
200			SM		-	-	-	-		-	-	-	-
12			-		-	-	-	-		-	-	-	-
151			INH(0.2)		-	-	-	-		-	-	-	-
177			-		-	-	-	-		-	-	-	-
178			-		-	-	-	-		-	-	-	-
214			-		-	-	-	-		-	-	-	-
45			-		-	-	-	-		-	-	-	-
99			-		-	-	-	-		-	-	-	-
41			-		-	-	-	-		-	-	-	-
92			INH(1.0), SM		-	-	-	g944c		-	-	-	-
4			-		-	-	-	-		-	-	-	-
69			-		-	-	-	g944c		-	-	-	-
302			-		-	-	-	-		-	-	-	-
199			-		-	-	-	-		-	-	-	-
274			SM		-	-	-	-		-	-	-	-
52			-		-	-	-	-		-	-	-	-
180			INH(1.0), SM		-	-	-	g944c		-	-	-	-
106			-		-	-	-	-		-	-	-	-
118			-		-	-	-	-		-	-	-	-
160			INH(0.2)		-	-	-	-		-	-	-	-
233			-		-	-	-	-		c-15t	-	-	-
234			-		-	-	-	-		c-15t	-	-	-
341			-		-	-	-	-		-	-	-	-
33			-		-	-	-	-		-	-	-	-
91			-		-	-	-	-		-	-	-	-
46			SM		-	-	-	-		-	-	-	-
68			-		-	-	-	-		-	-	-	-
100			SM		-	-	-	-		-	-	-	-
125		MDR	INH(1.0), RMP, SM, EMB		-	-	-	g944c		-	-	-	-
324			INH(1.0), SM		-	-	-	g944c		-	-	-	-
74			INH(1.0), SM		-	-	-	g944c		-	-	-	-
126			INH(0.2)		-	-	-	g944c		-	-	-	-
19			SM		-	-	-	g944c		-	-	-	-
109			INH(1.0), SM		-	-	-	g944c		-	-	-	-
75			-		-	-	-	g944c		-	-	-	-
169			-		-	-	-	-		-	-	-	-
342			INH(1.0), SM		-	-	-	g944c		-	-	-	-
294			-		-	-	-	-		-	-	-	-
137			INH(1.0)		-	-	-	-		-	-	-	-
185			-		-	-	-	-		-	-	-	-
189			-		-	-	-	-		-	-	-	-
64		MDR	INH(1.0), RMP, SM		-	-	-	g944c		-	-	-	-
204			INH(1.0), SM		-	-	-	g944c		-	-	-	-
330			INH(1.0), SM		-	-	-	g944c		-	-	-	-
161			INH(1.0)		-	-	-	g944c		-	-	-	-
182		MDR	INH(0.2), RMP, SM, EMB		-	-	-	g944c		-	-	-	-
71			SM		-	-	-	g944c		-	-	-	-
136			-		-	-	-	g944c		-	-	-	-
283			SM		-	-	-	-		-	-	-	-
285			-		-	-	-	-		-	-	-	-
183			INH(1.0)		-	-	-	g944c		-	-	-	-
163			-		-	-	-	-		-	-	-	-
202			-		-	-	-	-		-	-	-	-
172			-		-	-	-	-		-	-	-	-
280			-		-	-	-	-		-	-	-	-
86			-		-	-	-	-		-	-	-	a647g
269			-		-	-	-	-		-	-	-	-
282			-		-	-	-	-		-	-	-	-
272			INH(1.0), SM		-	-	-	g944c		-	-	-	-
168			INH(1.0), SM		-	-	-	g944c		c-15t	g87a	-	-
167			-		-	-	-	-		-	-	-	-
143			INH(1.0), SM		-	-	-	g944c		-	-	-	-
127			INH(1.0)		-	-	-	g944c		-	-	-	-
179			INH(1.0), SM		-	-	-	g944c		-	-	-	-
152			INH(1.0)		-	-	-	g944c		-	-	-	-
154			INH(1.0)		-	-	-	g944c		-	-	-	-
120			INH(1.0), SM		-	-	-	g944c		-	-	-	-
170			INH(1.0), SM		-	-	-	g944c		-	-	-	-
42		MDR	INH(1.0), RMP, SM		-	-	-	g944c		-	-	-	-
288			-		-	-	-	-		-	-	-	-
20			INH(1.0), SM		-	-	-	-		-	-	-	-
257			INH(1.0)		-	-	-	-		-	-	-	-
121			-		-	-	-	-		-	-	-	-
334			-		-	-	-	-		-	-	-	-
171			-		-	-	-	-		-	-	-	-
187			-		-	-	-	-		-	-	-	-
223			-		-	-	-	-		-	-	-	-
55			-		-	-	-	-		-	-	-	-
5			-		-	-	-	-		-	-	-	g637t
8			-		-	-	-	-		-	-	-	-
11			INH(1.0), SM		-	-	-	g944c		-	-	-	-
87			-		-	-	-	-		-	-	-	-
90			-		-	-	-	-		-	-	-	-
173			-		-	-	-	-		-	-	-	-
174			-		-	-	-	-		-	-	-	-
176			-		-	-	-	-		-	-	-	-
343			-		-	-	-	-		-	-	-	-
184			-		-	-	-	-		-	-	-	-
284			-		-	-	-	-		-	-	-	-
2			-		-	-	-	-		-	-	-	-
312			INH(1.0), SM, EMB		-	-	-	g944c		-	-	-	-
22			-		-	-	-	-		-	-	-	-
83			-		-	-	-	-		-	-	-	-
79			-		-	-	-	-		-	-	-	-
17			-		-	-	-	-		-	-	-	-
66			-		-	-	-	-		-	-	-	-
59			SM		-	-	-	-		-	-	-	-
336			SM		-	-	-	-		-	-	-	-
60			-		-	-	-	-		-	-	-	-
81			-		-	-	-	-		-	-	-	-
292			-		-	-	-	-		-	-	-	-
316			-		-	-	-	-		-	-	-	-
3			RMP		-	-	-	-		-	-	-	-
114			-		-	-	-	-		-	-	-	-
325			-		-	-	-	-		-	-	-	-
103			-		-	-	-	-		-	-	-	-
273			-		-	-	-	-		-	-	-	-
249			INH(1.0), SM		-	-	-	g944c		-	-	-	-
165			-		-	-	-	-		-	-	-	-
1			INH(1.0), SM		-	-	-	g944c		-	-	-	-
261			-		-	-	-	-		-	-	-	-
15			SM		-	-	-	-		-	-	-	-
266			INH(1.0), SM		-	-	-	g944c		-	-	-	-
77			-		-	-	-	-		-	-	-	-
346			-		-	-	-	-		-	-	-	-
206			-		-	-	-	-		-	-	-	-
35			INH(0.2), SM		-	-	-	g944a		-	-	-	-
166			SM		-	-	-	-		-	-	-	-
39			-		-	-	-	-		-	-	-	-
230		MDR	INH(0.2), RMP, SM, EMB		-	g204c	-	g944c		-	-	-	-
162			-		-	-	-	-		-	-	-	-
262			-		-	-	-	-		-	-	-	-
27		MDR	INH(1.0), RMP, SM, EMB		-	-	-	g944c		-	-	-	-
290			-		-	-	-	-		-	-	-	-
303			-		-	-	-	-		-	-	-	-
232			INH(1.0), SM		-	-	-	g944c		-	-	-	-
305		MDR	INH(1.0), RMP, SM		-	-	-	g944c		-	-	-	-
236			-		-	-	-	-		-	-	-	-
240			-		-	-	-	-		-	-	-	-
129			-		-	-	-	-		-	-	-	-
222			INH(1.0), SM		-	-	-	g944c		-	-	-	-
253			INH(1.0)		-	-	-	g944c		-	-	-	-
73			-		-	-	-	-		-	-	-	-
57			-		-	-	-	-		-	-	-	-
246			-		-	-	-	-		-	-	-	-
245			SM		-	-	-	-		-	-	-	-
217			SM		-	-	-	-		-	-	-	-
242			-		-	-	-	-		-	-	-	-
306			INH(1.0), SM		-	-	-	g944c		-	-	-	-
117			-		-	-	-	-		-	-	-	-
215		MDR	INH(0.2), RMP, SM, EMB		-	g204c	-	g944c		-	-	-	-
238		MDR	INH(1.0), RMP, SM, EMB		-	g204c	-	g944c		-	-	-	-
289			INH(1.0)		-	g204c	-	g944c		-	-	-	-
298			INH(1.0)		-	g204c	-	g944c		-	-	-	-
326			INH(1.0)		-	g204c	-	g944c		-	-	-	-
191			-		-	g204c	-	g944c		-	-	-	-
196			INH(1.0)		-	g204c	-	g944c		-	-	-	-
263			-		-	-	-	-		-	-	-	-
58			-		-	-	-	-		-	-	-	-
286			-		-	-	-	-		-	-	-	-
270			-		-	-	-	-		-	-	-	-
239			INH(0.2), SM, EMB		-	-	-	g944c		-	-	-	-
153			-		-	-	-	-		-	-	-	-
331			-		-	-	-	-		-	-	-	-
307			-		-	-	-	-		-	-	-	-
148			INH(1.0), SM		-	-	-	-		-	-	-	-
295			-		-	-	-	-		-	-	-	-
207			SM		-	-	-	-		-	-	-	-
276			SM		-	-	-	-		-	-	-	-
212			-		-	g204c	-	-		-	-	-	-
210			-		-	-	-	-		-	-	-	-
308			-		-	g204c	-	-		c-15t	-	-	-
49			-		-	g204c	-	-		-	-	-	-
62			-		-	-	-	-		-	-	-	-
63			-		-	-	-	-		-	-	-	-
56			-		-	g204c	-	-		-	-	-	-
198			-		-	-	-	-		-	-	-	-
209			-		-	g204c	-	-		-	-	-	-
241			-		-	g204c	-	-		-	-	-	-
145			-		-	g204c	-	-		-	-	-	-
32			INH(1.0), SM		-	g204c	-	-		-	-	-	-
24			-		-	g204c	-	-		-	-	-	-
158			-		-	-	-	-		-	-	-	-
34			INH(0.2), SM		-	g204c	-	-		-	-	-	-
317			-		-	g204c	-	-		-	-	-	-
40			-		-	g204c	-	-		-	-	-	-
164			-		-	-	-	-		-	-	-	-
201			-		-	g204c	-	-		-	-	-	-
115			-		-	-	-	-		-	-	-	-
89			-		-	-	-	-		-	-	-	-
181			-		-	-	-	-		-	-	-	-
194			-		-	-	-	-		-	-	-	-
78			-		-	-	-	-		-	-	-	-
133			-		-	g204c	-	-		-	-	-	-
193			-		-	-	-	-		-	-	-	-
111			-		-	-	-	-		-	-	-	-
38			-		-	g204c	-	-		-	-	-	-
237			-		-	g204c	-	-		-	-	-	-
192			-		-	-	-	-		-	-	-	-
301			-		-	-	-	-		-	-	-	-
300			-		-	-	-	-		-	-	-	-
101			-		-	-	-	-		-	-	-	-
102			-		-	-	-	-		-	-	-	-
80			-		-	g204c	-	-		-	-	-	-
229			-		-	g204c	-	-		-	-	-	-
13			INH(1.0)		-	g204c	-	g944c		-	-	-	-
311			INH(1.0), SM		-	g204c	-	-		-	-	-	-
43			INH(1.0)		-	g204c	-	g944c		-	-	-	-
213		MDR	INH(1.0), RMP, SM		-	g204c	-	-		c-15t	-	-	t280g
37			-		-	-	-	-		-	-	-	-
9			SM		-	g204c	-	-		-	-	-	-
258			SM		-	-	-	-		-	-	-	-
208			INH(1.0)		-	g204c	-	g944c		-	-	-	-
226			INH(1.0), SM		-	g204c	-	g944c		-	-	-	-
296			INH(1.0)		-	g204c	-	g944c		-	-	-	-
138			-		-	g204c	-	-		-	-	-	-
84			-		-	g204c	-	-		-	-	-	-
252			-		-	g225a	-	-		a-72g	-	-	-
327			-		-	-	-	-		-	-	-	-
26			-		-	-	-	-		-	-	-	-
310			-		-	g204c	-	-		-	-	-	-
149			-		-	-	-	-		-	-	-	-
224			-		-	g204c	-	-		-	-	-	-
108			INH(1.0), SM		-	-	-	g944c		-	-	-	-
147			-		-	-	-	-		-	-	-	-
256			-		-	-	-	-		-	-	-	-
67			-		-	-	-	-		-	-	-	-
123			-		-	-	-	-		-	-	-	-
175			-		-	-	-	-		-	-	-	-
344			-		-	-	-	-		-	-	-	-
279			-		-	-	-	a1517c		-	-	-	-
319			-		-	-	-	-		-	-	-	-
243			-		-	-	-	-		-	-	-	-
309			INH(0.2)		-	-	-	-		-	-	-	-
218			-		-	-	-	-		-	-	-	-
219			INH(1.0)		-	g204c	-	g944c		-	-	-	-
23			-		-	g204c	-	g944c		-	-	-	-
10		MDR	INH(1.0), RMP, SM, EMB		-	-	-	g944c		-	-	-	-
220			INH(0.2)		-	-	-	-		c-15t	-	-	-
235			INH(1.0), SM		-	-	-	g944c		-	-	-	-
14			SM		-	-	-	-		-	-	-	-
135			-		-	-	-	-		-	-	-	-
247			-		-	-	-	-		-	-	-	-
329			-		-	-	-	-		-	-	-	-
328			-		-	g204c	-	-		-	-	-	-
197			SM		-	-	-	-		-	-	-	-
277			-		-	g204c	-	-		-	-	-	-
267			INH(1.0), SM		-	-	-	g944c		-	-	-	-
76			SM		-	-	-	-		-	-	-	-
340			INH(0.2), SM, EMB		-	-	-	-		-	-	-	-
131			-		-	-	-	-		-	-	-	-
254			SM		-	-	-	-		-	-	-	-
159			-		-	-	-	-		-	-	-	-
203			SM		-	-	-	-		-	-	-	-
25			INH(1.0), SM		-	-	-	g944c		-	-	-	-
244			SM		-	-	-	-		-	-	-	-
338			-		-	-	-	-		-	-	-	-
345			-		-	-	-	-		-	-	-	-
a INH (0.2), resistant to INH at 0.2 µg/mL but susceptible to INH at 1.0 µg/mL; INH (1.0), resistant to INH at 1.0 µg/mL; RMP, rifampicin; EMB, ethambutol; SM, streptomycin; MDR, resistant to at least INH (0.2) and RMP.
b Up, upstream region; Int, intergenic region; –, no mutation; *, novel mutations not reported previously, excluding the katG g1388t (KatG R463L) neutral mutation.
c Boxes in the table correspond to four clusters detected by RFLP analysis.
